# Supplementary material for: Proteomics Research on the Protective Effect of Mangiferin on H9C2 Cell Injury Induced by H2O2
Source: Molecules. 2019 May 17;24(10):1911. doi: 10.3390/molecules24101911 (PMC6572523; doi:10.3390/molecules24101911)
Supplement: Supplementary file 1 [file molecules-24-01911-s001.zip]

Archive with 1 entries (1 files):
- molecules-492546-supplementary.xlsx
