# Supplementary material for: Proteomics Research on the Protective Effect of Mangiferin on H9C2 Cell Injury Induced by H2O2
Source: Molecules. 2019 May 17;24(10):1911. doi: 10.3390/molecules24101911 (PMC6572523; doi:10.3390/molecules24101911)
Supplement: Supplementary file 1 [file molecules-24-01911-s001.zip › molecules-492546-supplementary.xlsx]

## Sheet: H2O2
Table S1. The differently expressed proteins in the H2O2 group versus to the control group
N	Unused	Total	%Cov	%Cov(50)	%Cov(95)	Accession	Name	Species	Peptides(95%)	115:116	PVal 115:116	118:116	PVal 118:116	115:119	PVal 115:119	118:119	PVal 118:119			115 and 118 stand for the control group
278	6	6.34	27.52	13.76	13.76	sp|P27605|HPRT_RAT	Hypoxanthine-guanine phosphoribosyltransferase OS=Rattus norvegicus GN=Hprt1 PE=1 SV=1	RAT	3	0.099499	0.0246569	0.427198	0.00424257	0.344732	0.0321272	0.537904	0.0151189			116 and 119 stand for the H2O2 group
698	3.26	6.13	45.2	29.284	2.653	sp|Q5BK63|NDUA9_RAT	NADH dehydrogenase [ubiquinone] 1 alpha subcomplex subunit 9, mitochondrial OS=Rattus norvegicus GN=Ndufa9 PE=1 SV=2	RAT	4	0.185353	0.0471472	0.319154	0.0203428	0.265461	0.025324	0.457088	0.0311213
315	5.15	5.15	46.3	25	25	sp|Q62658|FKB1A_RAT	Peptidyl-prolyl cis-trans isomerase FKBP1A OS=Rattus norvegicus GN=Fkbp1a PE=1 SV=3	RAT	4	0.213389	0.0367612	0.431764	0.0325951	0.221069	0.0030692	0.208005	0.0490323
1	112.33	112.33	53.19	34.57	27.18	sp|Q62812|MYH9_RAT	Myosin-9 OS=Rattus norvegicus GN=Myh9 PE=1 SV=3	RAT	53	0.224616	0.0486786	0.496592	8.19e-06	0.280953	1.46722e-08	0.432188	0.0153268
350	4.5	5.42	27.55	15.89	7.947	sp|O35303|DNM1L_RAT	Dynamin-1-like protein OS=Rattus norvegicus GN=Dnm1l PE=1 SV=1	RAT	4	0.224616	0.0201183	0.534532	0.0336008	0.416869	0.0383534	0.679204	0.0119923
681	1.83	1.86	9.766	2.972	2.972	sp|Q9Z2Z8|DHCR7_RAT	7-dehydrocholesterol reductase OS=Rattus norvegicus GN=Dhcr7 PE=2 SV=1	RAT	2	0.224616	0.0246917	0.490832	0.0432303	0.403018	0.0251189	0.472312	0.0444631
394	4.06	5.15	41.69	21.41	7.517	sp|Q63569|PRS6A_RAT	26S protease regulatory subunit 6A OS=Rattus norvegicus GN=Psmc3 PE=2 SV=1	RAT	2	0.235947	0.0258103	0.148154	0.0362312	0.14783	0.0218109	0.595262	0.0339194
239	6.83	7.12	29.69	9.77	9.77	sp|Q99N27|SNX1_RAT	Sorting nexin-1 OS=Rattus norvegicus GN=Snx1 PE=1 SV=1	RAT	4	0.291072	0.0327645	0.247383	0.0248934	0.159956	0.0458185	0.637904	0.0428365
356	4.44	4.52	20.61	6.989	5.914	sp|P35053|GPC1_RAT	Glypican-1 OS=Rattus norvegicus GN=Gpc1 PE=1 SV=1	RAT	2	0.303958	0.0134527	0.0701411	0.0340148	0.599558	0.0178852	0.658925	0.04074
58	21.55	24.69	22	7.824	5.11	sp|P12785|FAS_RAT	Fatty acid synthase OS=Rattus norvegicus GN=Fasn PE=1 SV=3	RAT	11	0.306171	0.0051235	0.169499	0.0210863	0.542688	0.0142958	0.570164	0.0230638
700	1.62	1.75	25.15	7.879	6.667	sp|P36202|PDLI4_RAT	PDZ and LIM domain protein 4 OS=Rattus norvegicus GN=Pdlim4 PE=1 SV=2	RAT	2	0.342765	0.0424308	0.547129	0.0455066	0.529663	0.0316228	0.405508	0.0452898
51	23.46	24.98	64.89	56.11	38.56	sp|P14668|ANXA5_RAT	Annexin A5 OS=Rattus norvegicus GN=Anxa5 PE=1 SV=3	RAT	11	0.367729	0.035111	0.355189	0.0213139	0.432188	0.0409997	0.393157	0.014397
225	7.41	10.72	40.45	18.58	8.854	sp|Q6P6Q2|K2C5_RAT	Keratin, type II cytoskeletal 5 OS=Rattus norvegicus GN=Krt5 PE=1 SV=1	RAT	6	0.409261	0.0447173	0.511886	0.0227666	0.549541	0.0287674	0.0550852	0.0317449
222	7.47	7.73	38.17	16.85	10.39	sp|P10860|DHE3_RAT	Glutamate dehydrogenase 1, mitochondrial OS=Rattus norvegicus GN=Glud1 PE=1 SV=2	RAT	4	0.42462	0.0164602	0.57983	0.0226045	0.458814	0.0365455	0.63765	0.024059
514	2.62	4.92	40.93	26.98	17.67	sp|P61107|RAB14_RAT	Ras-related protein Rab-14 OS=Rattus norvegicus GN=Rab14 PE=1 SV=3	RAT	3	0.472312	0.0412675	0.294196	0.0417034	0.470682	0.0100925	0.644372	0.0380189
153	10.3	10.48	73.68	48.03	36.84	sp|Q05982|NDKA_RAT	Nucleoside diphosphate kinase A OS=Rattus norvegicus GN=Nme1 PE=1 SV=1	RAT	5	0.580764	0.0201463	0.346237	0.0398107	0.566807	0.00346368	0.548154	0.0395477
432	3.86	3.93	29.33	8.889	8.889	sp|Q5M819|SERB_RAT	Phosphoserine phosphatase OS=Rattus norvegicus GN=Psph PE=2 SV=1	RAT	2	0.614359	0.0312123	0.294196	0.0374362	0.642688	0.0152244	0.515229	0.0241645
588	2.11	2.35	16.75	3.086	1.235	sp|P56720|SRBP1_RAT	Sterol regulatory element-binding protein 1 OS=Rattus norvegicus GN=Srebf1 PE=1 SV=3	RAT	2	0.619441	0.0105603	0.597035	0.04233	0.636796	0.0100925	0.613762	0.0420727
643	2	4.4	21.69	3.306	3.306	sp|P30839|AL3A2_RAT	Fatty aldehyde dehydrogenase OS=Rattus norvegicus GN=Aldh3a2 PE=1 SV=1	RAT	2	1.13763	0.0115878	1.40925	0.0426204	1.27057	0.0151356	2.03236	0.042462
121	12.74	12.78	80.13	60.26	60.26	sp|Q64119|MYL6_RAT	Myosin light polypeptide 6 OS=Rattus norvegicus GN=Myl6 PE=1 SV=3	RAT	9	1.21339	0.0190958	1.67298	0.0260615	1.92309	0.0304835	1.49648	0.0492036
34	33.48	33.64	72.89	55.72	42.47	sp|P04642|LDHA_RAT	L-lactate dehydrogenase A chain OS=Rattus norvegicus GN=Ldha PE=1 SV=1	RAT	21	1.22462	0.00314027	1.14815	0.0195884	1.31826	0.0102346	1.28233	0.0219234
3	76.25	76.25	81.68	75.38	72.07	sp|P04797|G3P_RAT	Glyceraldehyde-3-phosphate dehydrogenase OS=Rattus norvegicus GN=Gapdh PE=1 SV=3	RAT	56	1.23595	4.44008e-05	1.2666	0.018197	1.31826	0.00321613	1.2272	0.0342988
435	3.79	10.96	36.28	13.27	11.06	sp|Q6IFU7|K1C42_RAT	Keratin, type I cytoskeletal 42 OS=Rattus norvegicus GN=Krt42 PE=3 SV=1	RAT	6	1.2421	0.041011	1.23753	0.0181528	1.26792	0.0195716	1.28032	0.0466457
27	36.83	36.88	89.02	82.93	72.56	sp|P10111|PPIA_RAT	Peptidyl-prolyl cis-trans isomerase A OS=Rattus norvegicus GN=Ppia PE=1 SV=2	RAT	24	1.24738	0.00291065	1.27057	0.0190546	1.85353	0.0195793	1.92309	0.0199507
50	23.46	25.14	45.29	23.08	17.49	sp|P46462|TERA_RAT	Transitional endoplasmic reticulum ATPase OS=Rattus norvegicus GN=Vcp PE=1 SV=3	RAT	13	1.24738	0.00393523	1.99083	0.0210863	1.61436	0.0459087	1.28233	0.0321544
454	3.49	4.16	52.55	22.63	13.14	sp|P17702|RL28_RAT	60S ribosomal protein L28 OS=Rattus norvegicus GN=Rpl28 PE=1 SV=4	RAT	2	1.25892	0.0412924	1.59156	0.0190266	1.94089	0.0462135	1.27528	0.025324
22	38.84	39.5	42.42	25.15	21.28	sp|P02466|CO1A2_RAT	Collagen alpha-2(I) chain OS=Rattus norvegicus GN=Col1a2 PE=1 SV=3	RAT	26	1.28233	0.00109979	1.22462	0.0187068	1.83654	0.048872	1.7378	0.0363651
91	16.13	17.94	34.23	18.08	11.67	sp|Q9ER34|ACON_RAT	Aconitate hydratase, mitochondrial OS=Rattus norvegicus GN=Aco2 PE=1 SV=2	RAT	8	1.28233	0.0181608	1.40605	0.0220801	1.6293	0.0481819	1.8197	0.0176587
132	12.16	12.54	51.99	28.13	23.24	sp|P52944|PDLI1_RAT	PDZ and LIM domain protein 1 OS=Rattus norvegicus GN=Pdlim1 PE=1 SV=4	RAT	6	1.28233	0.0194978	1.33045	0.0319154	1.83654	0.0238414	1.90546	0.0439137
757	1.97	1.29	29.31	10.34	6.552	sp|P14604|ECHM_RAT	Enoyl-CoA hydratase, mitochondrial OS=Rattus norvegicus GN=Echs1 PE=1 SV=1	RAT	2	1.29648	0.0327308	1.23648	0.0456419	1.95885	0.0319154	1.50969	0.0469894
109	14.01	15.38	21.7	9.448	7.206	sp|Q9Z2Q1|SC31A_RAT	Protein transport protein Sec31A OS=Rattus norvegicus GN=Sec31a PE=1 SV=2	RAT	8	1.30617	0.0183948	1.87902	0.0237684	1.66069	0.034395	1.42462	0.00995946
61	20.97	21.21	29.74	14.92	11.87	sp|P27881|HXK2_RAT	Hexokinase-2 OS=Rattus norvegicus GN=Hk2 PE=1 SV=4	RAT	10	1.30662	0.034956	1.72802	0.0214227	1.97275	0.023574	1.91201	0.0354891
104	14.49	14.67	67.59	44.14	40	sp|P17074|RS19_RAT	40S ribosomal protein S19 OS=Rattus norvegicus GN=Rps19 PE=2 SV=3	RAT	7	1.33045	0.0183701	1.23763	0.0222843	1.8197	0.0141615	1.51356	0.0311407
291	5.74	5.83	26.17	14.06	10.94	sp|P19511|AT5F1_RAT	ATP synthase F(0) complex subunit B1, mitochondrial OS=Rattus norvegicus GN=Atp5f1 PE=1 SV=1	RAT	3	1.33045	0.0392538	1.24738	0.00498195	1.58489	0.0162302	1.49969	0.0424347
151	10.54	10.69	39.47	24.04	21.07	sp|Q9JLZ1|GLRX3_RAT	Glutaredoxin-3 OS=Rattus norvegicus GN=Glrx3 PE=1 SV=2	RAT	6	1.35519	0.0200547	1.29648	0.0376704	1.45881	0.0191443	1.2695	0.00898759
524	2.52	2.67	19.64	2.945	2.945	sp|P27321|ICAL_RAT	Calpastatin OS=Rattus norvegicus GN=Cast PE=1 SV=3	RAT	2	1.35709	0.0445292	1.42863	0.0199565	1.57544	0.0281335	1.82414	0.0275423
113	13.61	13.66	60	42.61	41.74	sp|P30904|MIF_RAT	Macrophage migration inhibitory factor OS=Rattus norvegicus GN=Mif PE=1 SV=4	RAT	10	1.38038	0.0184114	1.80302	0.0255859	1.47863	0.00477121	2.61944	0.0340933
252	6.33	6.4	37.4	20.33	12.2	sp|P60901|PSA6_RAT	Proteasome subunit alpha type-6 OS=Rattus norvegicus GN=Psma6 PE=1 SV=1	RAT	3	1.38038	0.0215778	1.21201	0.047863	1.70608	0.0111759	1.25763	0.0143341
98	15.37	15.61	47.78	32.59	22.78	sp|P07943|ALDR_RAT	Aldose reductase OS=Rattus norvegicus GN=Akr1b1 PE=1 SV=3	RAT	9	1.38038	0.023759	1.34713	0.0215778	1.69044	0.0402495	1.49124	0.0186371
226	7.37	7.55	27.46	17.63	10.83	sp|Q5XI22|THIC_RAT	Acetyl-CoA acetyltransferase, cytosolic OS=Rattus norvegicus GN=Acat2 PE=1 SV=1	RAT	4	1.38045	0.0141906	1.3542	0.0229348	1.79658	0.0482155	1.59433	0.0431746
363	4.38	4.72	34.9	7.692	4.503	sp|Q7TP47|HNRPQ_RAT	Heterogeneous nuclear ribonucleoprotein Q OS=Rattus norvegicus GN=Syncrip PE=2 SV=1	RAT	2	1.38726	0.0397441	1.92045	0.00879539	1.46559	0.0467103	1.35682	0.00101968
138	11.64	12.26	34.91	23.62	20.73	sp|P00564|KCRM_RAT	Creatine kinase M-type OS=Rattus norvegicus GN=Ckm PE=1 SV=2	RAT	11	1.3884	0.0196216	1.85507	0.0353183	1.37516	0.000841762	1.47378	0.0290587
167	9.57	9.57	38.49	24.29	21.45	sp|P63245|RACK1_RAT	Receptor of activated protein C kinase 1 OS=Rattus norvegicus GN=Rack1 PE=1 SV=3	RAT	5	1.43219	0.0202313	1.40605	0.0416869	1.34276	0.0120044	1.30617	0.00674961
281	6	6	28.32	28.32	28.32	sp|P61805|DAD1_RAT	Dolichyl-diphosphooligosaccharide--protein glycosyltransferase subunit DAD1 OS=Rattus norvegicus GN=Dad1 PE=3 SV=3	RAT	3	1.43251	0.0283646	1.31686	0.00446279	1.30471	0.0265041	1.2466	0.0274066
223	7.47	7.67	25.21	12.86	10.49	sp|Q62920|PDLI5_RAT	PDZ and LIM domain protein 5 OS=Rattus norvegicus GN=Pdlim5 PE=1 SV=2	RAT	6	1.46559	0.0209526	1.25878	0.0436516	1.45709	0.0389762	1.5259	0.0375606
228	7.32	8.26	39.69	11.75	8.092	sp|Q68FS4|AMPL_RAT	Cytosol aminopeptidase OS=Rattus norvegicus GN=Lap3 PE=1 SV=1	RAT	4	1.47231	0.0210565	1.51356	0.0440555	1.97697	0.0459818	2.07014	0.0274622
47	24.69	24.76	68.67	57.43	57.43	sp|P48500|TPIS_RAT	Triosephosphate isomerase OS=Rattus norvegicus GN=Tpi1 PE=1 SV=2	RAT	16	1.47863	0.0481461	1.53456	0.0205174	1.73114	0.0386133	1.8091	0.0198578
77	17.44	17.72	27.38	16.54	15.59	sp|Q6IFW6|K1C10_RAT	Keratin, type I cytoskeletal 10 OS=Rattus norvegicus GN=Krt10 PE=3 SV=1	RAT	10	1.47863	0.00909941	2.05116	0.0220801	1.62517	0.00305858	2.55859	0.0165008
656	2	2.08	20.89	4.457	4.457	sp|P49432|ODPB_RAT	Pyruvate dehydrogenase E1 component subunit beta, mitochondrial OS=Rattus norvegicus GN=Pdhb PE=1 SV=2	RAT	2	1.52757	0.0270268	1.61436	0.0429734	1.75388	0.0175388	1.85353	0.0428548
621	2.03	3.08	25	6.881	5.963	sp|Q9WVC0|SEPT7_RAT	Septin-7 OS=Rattus norvegicus GN=Sept7 PE=1 SV=1	RAT	2	1.58489	0.0456404	2.18776	0.0202005	1.77011	0.0364257	2.46604	0.0253513
65	20	20.71	37.16	22.97	18.92	sp|O35567|PUR9_RAT	Bifunctional purine biosynthesis protein PURH OS=Rattus norvegicus GN=Atic PE=1 SV=2	RAT	11	1.59956	0.00697787	1.24815	0.021677	1.58489	0.0020804	1.27647	0.0400033
184	8.97	11.55	45.69	23.1	19.54	sp|Q5M7U6|ARP2_RAT	Actin-related protein 2 OS=Rattus norvegicus GN=Actr2 PE=2 SV=1	RAT	7	1.59956	0.0204632	1.61436	0.0420727	1.30617	0.0315175	1.49124	0.000352997
263	6.16	6.29	37.6	25.6	21.6	sp|P62902|RL31_RAT	60S ribosomal protein L31 OS=Rattus norvegicus GN=Rpl31 PE=2 SV=1	RAT	3	1.59956	0.0216267	1.40168	0.0483059	1.51356	0.0278571	1.6792	0.0429424
119	12.8	18.53	51.2	40.12	22.46	sp|P04642|LDHA_RAT	L-lactate dehydrogenase A chain OS=Rattus norvegicus GN=Ldhb PE=1 SV=2	RAT	11	1.59956	0.0183872	1.91201	0.0217491	1.35519	0.025538	1.78705	0.0119847
106	14.34	16.02	34.38	15.03	13.17	sp|Q66HA8|HS105_RAT	Heat shock protein 105 kDa OS=Rattus norvegicus GN=Hsph1 PE=1 SV=1	RAT	9	1.60813	0.0014149	1.66681	0.0217384	1.64437	0.0113249	1.78649	0.0020405
286	5.85	6.07	41.83	19.77	12.17	sp|P18420|PSA1_RAT	Proteasome subunit alpha type-1 OS=Rattus norvegicus GN=Psma1 PE=1 SV=2	RAT	3	1.69044	0.0351864	1.40605	0.00457673	1.34276	0.0151822	1.42802	0.0259571
40	29.86	29.94	67.11	55.03	46.64	sp|Q09073|ADT2_RAT	ADP/ATP translocase 2 OS=Rattus norvegicus GN=Slc25a5 PE=1 SV=3	RAT	18	1.69183	0.0479833	1.59156	0.0204582	1.54954	0.00218688	1.44055	0.031757
233	7.03	7.31	40.85	22.54	16.9	sp|Q06647|ATPO_RAT	ATP synthase subunit O, mitochondrial OS=Rattus norvegicus GN=Atp5o PE=1 SV=1	RAT	4	1.71779	0.0149968	1.95499	0.0244585	1.45682	0.0187829	1.44875	0.0242456
42	29.03	29.29	37.38	25.24	23.89	sp|P11884|ALDH2_RAT	Aldehyde dehydrogenase, mitochondrial OS=Rattus norvegicus GN=Aldh2 PE=1 SV=1	RAT	15	1.78649	0.0417371	1.77011	0.0204632	1.57775	0.00384391	1.71859	0.001056
52	23.33	23.7	67.46	47.04	37.57	sp|P04636|MDHM_RAT	Malate dehydrogenase, mitochondrial OS=Rattus norvegicus GN=Mdh2 PE=1 SV=2	RAT	11	1.80168	0.0101376	1.95499	0.021358	1.36308	0.004497	1.46989	0.0238734
437	3.74	3.86	14.11	4.842	4.842	sp|Q60587|ECHB_RAT	Trifunctional enzyme subunit beta, mitochondrial OS=Rattus norvegicus GN=Hadhb PE=1 SV=1	RAT	3	1.83654	0.00773201	2.208	0.0408222	1.67494	0.0280033	1.99526	0.0421433
229	7.24	7.25	30.26	14.73	11	sp|Q66HL2|SRC8_RAT	Src substrate cortactin OS=Rattus norvegicus GN=Cttn PE=1 SV=1	RAT	4	1.90546	0.0212665	1.38038	0.0465586	1.38038	0.000552206	1.99083	0.0404602
31	35.36	37.04	54.8	43.63	32.29	sp|P63039|CH60_RAT	60 kDa heat shock protein, mitochondrial OS=Rattus norvegicus GN=Hspd1 PE=1 SV=1	RAT	21	1.97697	0.00294114	2.07014	0.0192309	1.64437	0.0303618	1.72187	0.005947
299	5.56	5.69	35.99	21.45	14.19	sp|P85973|PNPH_RAT	Purine nucleoside phosphorylase OS=Rattus norvegicus GN=Pnp PE=1 SV=1	RAT	3	2.07014	0.0396983	1.23756	0.00830091	1.40179	0.0428339	1.2888	0.0445867
41	29.25	31.13	34.96	18.86	14.45	sp|P02454|CO1A1_RAT	Collagen alpha-1(I) chain OS=Rattus norvegicus GN=Col1a1 PE=1 SV=5	RAT	20	2.26987	0.00346435	1.97697	0.0199526	3.80189	6.10658e-05	3.34195	0.000275306
277	6	7.06	33.78	13.33	11.11	sp|Q9Z1B2|GSTM5_RAT	Glutathione S-transferase Mu 5 OS=Rattus norvegicus GN=Gstm5 PE=1 SV=3	RAT	3	2.65461	0.0217919	2.42103	0.00286951	1.41906	0.0436221	1.27057	0.041868
1057	2.11	4.98	37.94	16.6	8.3	sp|P16290|PGAM2_RAT	Phosphoglycerate mutase 2 OS=Rattus norvegicus GN=Pgam2 PE=1 SV=2	RAT	4	3.04713	0.0245662	2.87378	0.0242686	2.28576	0.0369828	1.47863	0.0496592
463	3.37	3.94	13.85	4.231	2.692	sp|P70483|STRN_RAT	Striatin OS=Rattus norvegicus GN=Strn PE=1 SV=1	RAT	2	3.16228	0.0418765	1.94089	0.0192748	1.44544	0.0468362	1.86298	0.0253513
290	5.74	6.32	31.82	24.09	18.18	sp|Q6PCT3|TPD54_RAT	Tumor protein D54 OS=Rattus norvegicus GN=Tpd52l2 PE=1 SV=1	RAT	3	3.22107	0.0366417	2.46604	0.00497107	1.46132	0.0442641	1.38371	0.0473648

## Sheet: H2O2+MANGIFERIN
Table S2. The differently expressed proteins in the mangiferin group versus to the H2O2 group
N	Unused	Total	%Cov	%Cov(50)	%Cov(95)	Accession	Name	Species	Peptides(95%)	117:116	PVal 117:116	121:116	PVal 121:116	117:119	PVal 117:119	121:119	PVal 121:119			116 and 119 stand for the H2O2 group
621	2.03	3.08	25	6.881	5.963	sp|Q9WVC0|SEPT7_RAT	Septin-7 OS=Rattus norvegicus GN=Sept7 PE=1 SV=1	RAT	2	0.0110662	0.0288403	0.1	0.0180515	0.0110662	0.0408717	0.0809096	0.0345659			117 and 121 stand for the H2O2+mangiferin group
524	2.52	2.67	19.64	2.945	2.945	sp|P27321|ICAL_RAT	Calpastatin OS=Rattus norvegicus GN=Cast PE=1 SV=3	RAT	2	0.0758578	0.0285759	0.409261	0.0388932	0.0937562	0.0402275	0.519996	0.0327437
363	4.38	4.72	34.9	7.692	4.503	sp|Q7TP47|HNRPQ_RAT	Heterogeneous nuclear ribonucleoprotein Q OS=Rattus norvegicus GN=Syncrip PE=2 SV=1	RAT	2	0.0937562	0.0239883	0.444631	0.0322344	0.103753	0.0316315	0.469894	0.0235457
454	3.49	4.16	52.55	22.63	13.14	sp|P17702|RL28_RAT	60S ribosomal protein L28 OS=Rattus norvegicus GN=Rpl28 PE=1 SV=4	RAT	2	0.159956	0.0251189	0.231392	0.039312	0.218776	0.0397523	0.244573	0.0295212
698	3.26	6.13	45.2	29.284	2.653	sp|Q5BK63|NDUA9_RAT	NADH dehydrogenase [ubiquinone] 1 alpha subcomplex subunit 9, mitochondrial OS=Rattus norvegicus GN=Ndufa9 PE=1 SV=2	RAT	4	0.184893	0.030761	0.480384	0.0322486	0.418257	0.041667	0.37697	0.0376022
58	21.55	24.69	22	7.824	5.11	sp|P12785|FAS_RAT	Fatty acid synthase OS=Rattus norvegicus GN=Fasn PE=1 SV=3	RAT	11	0.201372	0.0124738	0.558586	0.00464127	0.105682	0.00544552	0.306171	0.0109408
223	7.47	7.67	25.21	12.86	10.49	sp|Q62920|PDLI5_RAT	PDZ and LIM domain protein 5 OS=Rattus norvegicus GN=Pdlim5 PE=1 SV=2	RAT	6	0.210863	0.018197	0.524808	0.0414345	0.17378	0.0197607	0.461318	0.0197607
290	5.74	6.32	31.82	24.09	18.18	sp|Q6PCT3|TPD54_RAT	Tumor protein D54 OS=Rattus norvegicus GN=Tpd52l2 PE=1 SV=1	RAT	3	0.221069	0.0210863	0.513176	0.0181167	0.534564	0.0239967	0.587156	0.0225342
138	11.64	12.26	34.91	23.62	20.73	sp|P00564|KCRM_RAT	Creatine kinase M-type OS=Rattus norvegicus GN=Ckm PE=1 SV=2	RAT	11	0.244359	0.015417	0.472274	0.0400584	0.527566	0.0190419	0.419701	0.0142032
252	6.33	6.4	37.4	20.33	12.2	sp|P60901|PSA6_RAT	Proteasome subunit alpha type-6 OS=Rattus norvegicus GN=Psma6 PE=1 SV=1	RAT	3	0.248886	0.0194089	0.625173	0.0403694	0.265461	0.0215882	0.617794	0.0206309
263	6.16	6.29	37.6	25.6	21.6	sp|P62902|RL31_RAT	60S ribosomal protein L31 OS=Rattus norvegicus GN=Rpl31 PE=2 SV=1	RAT	3	0.253513	0.0194089	0.458814	0.00282061	0.210863	0.0219618	0.367729	0.0206866
228	7.32	8.26	39.69	11.75	8.092	sp|Q68FS4|AMPL_RAT	Cytosol aminopeptidase OS=Rattus norvegicus GN=Lap3 PE=1 SV=1	RAT	4	0.260615	0.0185353	0.251189	0.0233712	0.30761	0.020285	0.319154	0.0202628
31	35.36	37.04	54.8	43.63	32.29	sp|P63039|CH60_RAT	60 kDa heat shock protein, mitochondrial OS=Rattus norvegicus GN=Hspd1 PE=1 SV=1	RAT	21	0.288403	0.0107647	0.609204	0.0257772	0.244343	0.00120457	0.539511	0.045917
435	3.79	10.96	36.28	13.27	11.06	sp|Q6IFU7|K1C42_RAT	Keratin, type I cytoskeletal 42 OS=Rattus norvegicus GN=Krt42 PE=3 SV=1	RAT	6	0.291072	0.0244343	0.306171	0.0381131	0.331131	0.0380892	0.485936	0.0235716
91	16.13	17.94	34.23	18.08	11.67	sp|Q9ER34|ACON_RAT	Aconitate hydratase, mitochondrial OS=Rattus norvegicus GN=Aco2 PE=1 SV=2	RAT	8	0.30479	0.0141906	0.608135	0.0432725	0.398107	0.0106391	0.572681	0.0024661
229	7.24	7.25	30.26	14.73	11	sp|Q66HL2|SRC8_RAT	Src substrate cortactin OS=Rattus norvegicus GN=Cttn PE=1 SV=1	RAT	4	0.316228	0.0192309	0.672977	0.0117526	0.20893	0.0212029	0.452898	0.0203303
34	33.48	33.64	72.89	55.72	42.47	sp|P04642|LDHA_RAT	L-lactate dehydrogenase A chain OS=Rattus norvegicus GN=Ldha PE=1 SV=1	RAT	21	0.322107	0.0114815	0.316228	0.0194932	0.369828	0.00276831	0.283139	0.0331796
463	3.37	3.94	13.85	4.231	2.692	sp|P70483|STRN_RAT	Striatin OS=Rattus norvegicus GN=Strn PE=1 SV=1	RAT	2	0.323092	0.0253513	0.24242	0.0420628	0.537904	0.0398752	0.290868	0.032154
22	38.84	39.5	42.42	25.15	21.28	sp|P02466|CO1A2_RAT	Collagen alpha-2(I) chain OS=Rattus norvegicus GN=Col1a2 PE=1 SV=3	RAT	26	0.325087	0.0100925	0.679204	0.032565	0.436516	0.00809506	0.312011	0.0452617
167	9.57	9.57	38.49	24.29	21.45	sp|P63245|RACK1_RAT	Receptor of activated protein C kinase 1 OS=Rattus norvegicus GN=Rack1 PE=1 SV=3	RAT	5	0.356451	0.0170608	0.509096	0.0237578	0.316228	0.019644	0.437904	0.018717
121	12.74	12.78	80.13	60.26	60.26	sp|Q64119|MYL6_RAT	Myosin light polypeptide 6 OS=Rattus norvegicus GN=Myl6 PE=1 SV=3	RAT	9	0.369828	0.0149968	0.597035	0.0381665	0.630957	0.0189921	0.963829	0.00561422
50	23.46	25.14	45.29	23.08	17.49	sp|P46462|TERA_RAT	Transitional endoplasmic reticulum ATPase OS=Rattus norvegicus GN=Vcp PE=1 SV=3	RAT	13	0.376704	0.0123595	0.539511	0.0470056	0.469894	0.00317876	0.626807	0.0021266
151	10.54	10.69	39.47	24.04	21.07	sp|Q9JLZ1|GLRX3_RAT	Glutaredoxin-3 OS=Rattus norvegicus GN=Glrx3 PE=1 SV=2	RAT	6	0.383707	0.016293	0.411214	0.037195	0.405508	0.0192109	0.544732	0.0156619
278	6	6.34	27.52	13.76	13.76	sp|P27605|HPRT_RAT	Hypoxanthine-guanine phosphoribosyltransferase OS=Rattus norvegicus GN=Hprt1 PE=1 SV=1	RAT	3	0.398107	0.0203236	0.394328	0.000445157	0.263027	0.0226246	0.505825	0.0218796
281	6	6	28.32	28.32	28.32	sp|P61805|DAD1_RAT	Dolichyl-diphosphooligosaccharide--protein glycosyltransferase subunit DAD1 OS=Rattus norvegicus GN=Dad1 PE=3 SV=3	RAT	3	0.410717	0.0205116	0.528978	0.00471403	0.60256	0.0228125	0.724436	0.0219402
65	20	20.71	37.16	22.97	18.92	sp|O35567|PUR9_RAT	Bifunctional purine biosynthesis protein PURH OS=Rattus norvegicus GN=Atic PE=1 SV=2	RAT	11	0.420727	0.0125892	0.235947	0.02021	0.401791	0.00798266	0.213389	0.0294956
77	17.44	17.72	27.38	16.54	15.59	sp|Q6IFW6|K1C10_RAT	Keratin, type I cytoskeletal 10 OS=Rattus norvegicus GN=Krt10 PE=3 SV=1	RAT	10	0.420727	0.0134276	0.360237	0.0175062	0.539511	0.00984866	0.247383	0.00169747
184	8.97	11.55	45.69	23.1	19.54	sp|Q5M7U6|ARP2_RAT	Actin-related protein 2 OS=Rattus norvegicus GN=Actr2 PE=2 SV=1	RAT	7	0.42462	0.018197	0.451623	0.0392823	0.30479	0.0197218	0.612688	0.0193465
41	29.25	31.13	34.96	18.86	14.45	sp|P02454|CO1A1_RAT	Collagen alpha-1(I) chain OS=Rattus norvegicus GN=Col1a1 PE=1 SV=5	RAT	20	0.432514	0.0115878	0.254636	0.0201666	0.57983	0.00286649	0.327198	0.0316853
291	5.74	5.83	26.17	14.06	10.94	sp|P19511|AT5F1_RAT	ATP synthase F(0) complex subunit B1, mitochondrial OS=Rattus norvegicus GN=Atp5f1 PE=1 SV=1	RAT	3	0.432514	0.0212814	0.609096	0.0236644	0.483059	0.0252497	0.446237	0.0232226
104	14.49	14.67	67.59	44.14	40	sp|P17074|RS19_RAT	40S ribosomal protein S19 OS=Rattus norvegicus GN=Rps19 PE=2 SV=3	RAT	7	0.436516	0.0143219	0.383707	0.00448391	0.554626	0.0174004	0.539511	0.00263255
132	12.16	12.54	51.99	28.13	23.24	sp|P52944|PDLI1_RAT	PDZ and LIM domain protein 1 OS=Rattus norvegicus GN=Pdlim1 PE=1 SV=4	RAT	6	0.452898	0.0149968	0.00925302	0.038226	0.625173	0.0190415	0.527566	0.00631819
277	6	7.06	33.78	13.33	11.11	sp|Q9Z1B2|GSTM5_RAT	Glutathione S-transferase Mu 5 OS=Rattus norvegicus GN=Gstm5 PE=1 SV=3	RAT	3	0.457088	0.0199526	0.187762	0.0050083	0.224906	0.0223225	0.106624	0.0212029
27	36.83	36.88	89.02	82.93	72.56	sp|P10111|PPIA_RAT	Peptidyl-prolyl cis-trans isomerase A OS=Rattus norvegicus GN=Ppia PE=1 SV=2	RAT	24	0.461318	0.0101859	0.283139	0.0102893	0.602977	6.48861e-06	0.390841	0.0203666
286	5.85	6.07	41.83	19.77	12.17	sp|P18420|PSA1_RAT	Proteasome subunit alpha type-1 OS=Rattus norvegicus GN=Psma1 PE=1 SV=2	RAT	3	0.461318	0.020893	0.534564	0.00561344	0.325087	0.0233868	0.369828	0.0220654
113	13.61	13.66	60	42.61	41.74	sp|P30904|MIF_RAT	Macrophage migration inhibitory factor OS=Rattus norvegicus GN=Mif PE=1 SV=4	RAT	10	0.465586	0.0148594	0.436538	0.0269847	0.172187	0.0189834	0.548634	0.00505369
299	5.56	5.69	35.99	21.45	14.19	sp|P85973|PNPH_RAT	Purine nucleoside phosphorylase OS=Rattus norvegicus GN=Pnp PE=1 SV=1	RAT	3	0.494196	0.0226987	0.43829	0.0274356	0.251189	0.0266858	0.467704	0.0234019
3	76.25	76.25	81.68	75.38	72.07	sp|P04797|G3P_RAT	Glyceraldehyde-3-phosphate dehydrogenase OS=Rattus norvegicus GN=Gapdh PE=1 SV=3	RAT	56	0.515229	0.0100925	0.605173	0.00498487	0.57544	0.0343482	0.559758	0.0033882
109	14.01	15.38	21.7	9.448	7.206	sp|Q9Z2Q1|SC31A_RAT	Protein transport protein Sec31A OS=Rattus norvegicus GN=Sec31a PE=1 SV=2	RAT	8	0.515229	0.0147231	0.303649	0.00642377	0.283139	0.0183538	0.444631	0.00472056
153	10.3	10.48	73.68	48.03	36.84	sp|Q05982|NDKA_RAT	Nucleoside diphosphate kinase A OS=Rattus norvegicus GN=Nme1 PE=1 SV=1	RAT	5	0.524808	0.0165959	0.448745	0.0202274	0.613762	0.0195757	0.536796	0.0184941
40	29.86	29.94	67.11	55.03	46.64	sp|Q09073|ADT2_RAT	ADP/ATP translocase 2 OS=Rattus norvegicus GN=Slc25a5 PE=1 SV=3	RAT	18	1.23753	0.0376704	1.87068	0.0222587	1.28298	0.0482932	1.69956	0.0383857
225	7.41	10.72	40.45	18.58	8.854	sp|Q6P6Q2|K2C5_RAT	Keratin, type II cytoskeletal 5 OS=Rattus norvegicus GN=Krt5 PE=1 SV=1	RAT	6	1.2942	0.0325087	1.31686	0.0486788	2.05116	0.0204738	1.95885	0.0377472
315	5.15	5.15	46.3	25	25	sp|Q62658|FKB1A_RAT	Peptidyl-prolyl cis-trans isomerase FKBP1A OS=Rattus norvegicus GN=Fkbp1a PE=1 SV=3	RAT	4	1.302	0.0410767	1.20701	0.0382435	1.86298	0.0250838	1.51051	0.00529918
222	7.47	7.73	38.17	16.85	10.39	sp|P10860|DHE3_RAT	Glutamate dehydrogenase 1, mitochondrial OS=Rattus norvegicus GN=Glud1 PE=1 SV=2	RAT	4	1.31333	0.0310456	1.36644	0.0399761	1.30617	0.00188912	1.27462	0.0492455
233	7.03	7.31	40.85	22.54	16.9	sp|Q06647|ATPO_RAT	ATP synthase subunit O, mitochondrial OS=Rattus norvegicus GN=Atp5o PE=1 SV=1	RAT	4	1.32211	0.00575396	1.49231	0.0212591	1.50605	0.0168991	2.05116	0.0275399
1	112.33	112.33	53.19	34.57	27.18	sp|Q62812|MYH9_RAT	Myosin-9 OS=Rattus norvegicus GN=Myh9 PE=1 SV=3	RAT	53	1.34356	0.0369828	1.25119	6.69e-06	1.42298	0.0458402	2.60813	0.0378206
106	14.34	16.02	34.38	15.03	13.17	sp|Q66HA8|HS105_RAT	Heat shock protein 105 kDa OS=Rattus norvegicus GN=Hsph1 PE=1 SV=1	RAT	9	1.35318	0.0483059	1.2729	0.0104692	1.87096	0.0120996	1.61944	0.0445768
514	2.62	4.92	40.93	26.98	17.67	sp|P61107|RAB14_RAT	Ras-related protein Rab-14 OS=Rattus norvegicus GN=Rab14 PE=1 SV=3	RAT	3	1.38038	0.0177936	1.47275	0.0123595	1.75388	0.0133697	1.26462	0.0390669
119	12.8	18.53	51.2	40.12	22.46	sp|P04642|LDHA_RAT	L-lactate dehydrogenase A chain OS=Rattus norvegicus GN=Ldhb PE=1 SV=2	RAT	11	1.39811	0.037028	1.59156	0.0415271	1.34356	0.0357319	1.50582	0.04523
42	29.03	29.29	37.38	25.24	23.89	sp|P11884|ALDH2_RAT	Aldehyde dehydrogenase, mitochondrial OS=Rattus norvegicus GN=Aldh2 PE=1 SV=1	RAT	15	1.40551	0.0380189	1.35878	0.0126593	1.45119	0.0496176	1.64269	0.0388792
681	1.83	1.86	9.766	2.972	2.972	sp|Q9Z2Z8|DHCR7_RAT	7-dehydrocholesterol reductase OS=Rattus norvegicus GN=Dhcr7 PE=2 SV=1	RAT	2	1.43219	0.0186619	1.75162	0.0291072	2.10863	0.0343554	1.28662	0.00890681
437	3.74	3.86	14.11	4.842	4.842	sp|Q60587|ECHB_RAT	Trifunctional enzyme subunit beta, mitochondrial OS=Rattus norvegicus GN=Hadhb PE=1 SV=1	RAT	3	1.4421	0.0143157	1.47057	0.0105682	1.52284	0.0102164	1.3695	0.0318289
51	23.46	24.98	64.89	56.11	38.56	sp|P14668|ANXA5_RAT	Annexin A5 OS=Rattus norvegicus GN=Anxa5 PE=1 SV=3	RAT	11	1.44544	0.0405509	1.65464	0.0182108	1.49969	0.0419813	1.6368	0.0392037
61	20.97	21.21	29.74	14.92	11.87	sp|P27881|HXK2_RAT	Hexokinase-2 OS=Rattus norvegicus GN=Hk2 PE=1 SV=4	RAT	10	1.45682	0.0457088	1.31686	0.0419187	1.92897	0.0403516	1.98175	0.0408689
356	4.44	4.52	20.61	6.989	5.914	sp|P35053|GPC1_RAT	Glypican-1 OS=Rattus norvegicus GN=Gpc1 PE=1 SV=1	RAT	2	1.52757	0.00181745	3.0761	0.0113593	1.93756	0.0305555	1.87068	0.0144145
226	7.37	7.55	27.46	17.63	10.83	sp|Q5XI22|THIC_RAT	Acetyl-CoA acetyltransferase, cytosolic OS=Rattus norvegicus GN=Acat2 PE=1 SV=1	RAT	4	1.54954	0.00408972	1.98175	0.0215418	1.34995	0.0366849	1.58614	0.0377595
757	1.97	1.29	29.31	10.34	6.552	sp|P14604|ECHM_RAT	Enoyl-CoA hydratase, mitochondrial OS=Rattus norvegicus GN=Echs1 PE=1 SV=1	RAT	2	1.61436	0.0194021	1.20226	0.0299226	2.80543	0.0116738	2.10863	0.0226557
656	2	2.08	20.89	4.457	4.457	sp|P49432|ODPB_RAT	Pyruvate dehydrogenase E1 component subunit beta, mitochondrial OS=Rattus norvegicus GN=Pdhb PE=1 SV=2	RAT	2	1.62535	0.0375132	1.77983	0.0283139	1.82884	0.0305348	1.90365	0.0222109
588	2.11	2.35	16.75	3.086	1.235	sp|P56720|SRBP1_RAT	Sterol regulatory element-binding protein 1 OS=Rattus norvegicus GN=Srebf1 PE=1 SV=3	RAT	2	1.6293	0.027252	1.34713	0.016293	1.67494	0.03662	1.37647	0.0393758
47	24.69	24.76	68.67	57.43	57.43	sp|P48500|TPIS_RAT	Triosephosphate isomerase OS=Rattus norvegicus GN=Tpi1 PE=1 SV=2	RAT	16	1.67647	0.0401791	1.31339	0.0107874	1.64437	0.0419801	1.90546	0.0388893
239	6.83	7.12	29.69	9.77	9.77	sp|Q99N27|SNX1_RAT	Sorting nexin-1 OS=Rattus norvegicus GN=Snx1 PE=1 SV=1	RAT	4	1.70608	0.00686384	2.67917	0.0139175	1.40925	0.0462974	1.61436	0.00454129
52	23.33	23.7	67.46	47.04	37.57	sp|P04636|MDHM_RAT	Malate dehydrogenase, mitochondrial OS=Rattus norvegicus GN=Mdh2 PE=1 SV=2	RAT	11	1.77011	0.0457088	2.63027	0.0455645	1.80168	0.0385371	1.49124	0.0397349
98	15.37	15.61	47.78	32.59	22.78	sp|P07943|ALDR_RAT	Aldose reductase OS=Rattus norvegicus GN=Akr1b1 PE=1 SV=3	RAT	9	1.8197	0.0461318	1.51356	0.0115514	2.33346	0.0108263	1.67494	0.0412798
643	2	4.4	21.69	3.306	3.306	sp|P30839|AL3A2_RAT	Fatty aldehyde dehydrogenase OS=Rattus norvegicus GN=Aldh3a2 PE=1 SV=1	RAT	2	1.83654	0.0454918	1.58038	0.0239883	1.61686	0.026508	1.52757	0.0423877
394	4.06	5.15	41.69	21.41	7.517	sp|Q63569|PRS6A_RAT	26S protease regulatory subunit 6A OS=Rattus norvegicus GN=Psmc3 PE=2 SV=1	RAT	2	2.10863	0.0463926	1.21138	0.01	3.66438	0.0378847	1.31236	0.0169722
700	1.62	1.75	25.15	7.879	6.667	sp|P36202|PDLI4_RAT	PDZ and LIM domain protein 4 OS=Rattus norvegicus GN=Pdlim4 PE=1 SV=2	RAT	2	2.70396	0.0065761	1.25878	0.0299226	1.25686	0.0160267	1.48753	0.00596041
432	3.86	3.93	29.33	8.889	8.889	sp|Q5M819|SERB_RAT	Phosphoserine phosphatase OS=Rattus norvegicus GN=Psph PE=2 SV=1	RAT	2	2.99226	0.012356	1.44544	0.01	1.29124	0.0498949	1.57544	0.0218788
350	4.5	5.42	27.55	15.89	7.947	sp|O35303|DNM1L_RAT	Dynamin-1-like protein OS=Rattus norvegicus GN=Dnm1l PE=1 SV=1	RAT	4	4.2462	0.0459844	1.31046	0.021459	1.51356	0.0184176	1.1028	0.0068774
1057	2.11	4.98	37.94	16.6	8.3	sp|P16290|PGAM2_RAT	Phosphoglycerate mutase 2 OS=Rattus norvegicus GN=Pgam2 PE=1 SV=2	RAT	4	6.85488	0.0402971	7.04693	0.0343558	1.90546	0.00269486	1.99526	0.0326615
